# Supplementary material for: Evaluation of the Effectiveness of the Biopreparation in Combination with the Polymer γ-PGA for the Biodegradation of Petroleum Contaminants in Soil
Source: Materials (Basel). 2022 Jan 6;15(2):400. doi: 10.3390/ma15020400 (PMC8778143; doi:10.3390/ma15020400)
Supplement: Supplementary file 1 [file materials-15-00400-s001.zip]

Archive with 1 entries (1 files):
- materials-1537141-supplementary.pdf
